# Supplementary material for: Peri-Conceptional Folic Acid Supplementation and Children’s Physical Development: A Birth Cohort Study
Source: Nutrients. 2023 Mar 15;15(6):1423. doi: 10.3390/nu15061423 (PMC10052637; doi:10.3390/nu15061423)
Supplement: Supplementary file 1 [file nutrients-15-01423-s001.zip]

Archive with 1 entries (1 files):
- nutrients-2250321-supplementary.pdf
